# Supplementary material for: Prevalence of fast food consumption and associated factors among secondary school adolescents in Jigjiga Town Somali Region Eastern Ethiopia
Source: PLoS One. 2025 Jul 11;20(7):e0327787. doi: 10.1371/journal.pone.0327787 (PMC12250158; doi:10.1371/journal.pone.0327787)
Supplement: S1 File — (XLSX) [file pone.0327787.s001.xlsx]

## Sheet: Minimal data set
Age	Sex	Type_school	Living_with	Father_education	Father_occupation	Residency	Monthly_income	FFCQ1	FFCQ2	Availibility	Reseon_consumption	Time_consumption	Place_consumption	DIstance_fastfood_outlet	Source_information	Pocket_money	Fruit_vegetables	KQ1	KQ2	KQ3	KQ4	KQ5	KQ6	KQ7	KQ8	KQ9	KQ10	FSQ1	FSQ2	FSQ3	FSQ4	FSQ5	FSQ6	FSQ7	FSQ8	FSQ9	Age_cate	Income_cate	Knowledge_total	Knowledge_cate	Foodsecurity_Score	Food_cate	Living_re	Education_re	occupation_re
15	0	1	4	2	0	1	2500	1	1	1	1	3	3	1	1	2	0	0	0	0	1	1	0	0	0	0	0	1	2	0	0	2	2	0	1	0	1	1	2	1	8	1	1	1	0
17	1	0	0	3	5	0	5000	1	0	0	3	1	0	2	0	1	1	0	0	0	0	0	1	1	1	1	1	0	2	0	0	0	0	0	0	0	0	0	5	0	2	1	0	2	1
16	1	1	4	0	4	1	2500	1	1	1	0	0	0	1	0	1	0	1	1	1	1	1	0	0	0	0	0	0	2	2	0	0	0	0	0	0	1	1	5	0	4	1	1	0	0
14	1	0	1	4	1	1	9000	1	1	1	2	4	3	3	2	1	0	0	1	0	0	0	0	1	1	0	1	2	0	0	0	0	0	0	0	0	1	0	4	1	2	1	1	2	0
18	0	1	0	0	2	1	7500	1	0	0	1	0	1	3	1	1	1	1	0	0	1	0	1	1	0	0	0	2	2	1	1	0	0	0	0	0	0	0	4	1	6	1	0	0	1
19	0	1	0	4	1	1	8000	1	0	0	3	3	4	1	0	1	0	0	1	1	0	1	0	0	1	1	1	2	2	2	2	1	1	1	0	0	0	0	6	0	11	1	0	2	0
17	1	0	0	3	0	0	4000	1	1	1	1	1	0	1	2	2	0	0	0	0	0	0	1	0	0	0	0	0	0	1	2	1	0	0	0	0	0	0	1	1	4	1	0	2	0
15	0	0	4	2	4	0	4000	1	0	1	2	2	0	1	1	0	1	0	0	1	1	1	0	0	1	0	1	1	0	0	0	0	0	0	0	0	1	0	5	0	1	0	1	1	0
18	1	1	4	3	2	0	6500	1	1	0	1	1	3	2	1	2	0	1	1	0	0	0	1	0	1	0	1	0	2	2	2	2	2	2	1	1	0	0	5	0	14	1	1	2	1
14	0	1	4	0	1	1	7500	1	0	1	2	0	1	0	2	2	0	0	0	1	1	1	0	0	0	1	0	0	0	0	0	0	0	0	0	0	1	0	4	1	0	0	1	0	0
19	0	0	4	4	2	0	4000	1	0	0	4	1	3	2	3	2	0	1	1	1	0	0	1	1	0	1	0	1	0	0	0	0	0	0	0	0	0	0	6	0	1	0	1	2	1
15	1	1	4	3	4	0	8000	1	1	0	3	2	3	0	0	1	1	0	0	1	0	1	0	0	0	0	0	1	0	0	0	0	0	0	0	0	1	0	2	1	1	0	1	2	0
17	0	1	0	4	3	0	5500	1	0	0	1	3	0	2	1	0	0	1	1	1	0	0	1	1	1	1	1	0	0	0	0	0	0	0	0	0	0	0	8	0	0	0	0	2	1
15	1	0	1	3	1	0	5500	1	1	0	3	3	1	2	1	2	0	0	0	0	1	1	1	0	0	0	0	0	0	0	0	0	0	0	0	0	1	0	3	1	0	0	1	2	0
18	0	1	0	0	5	1	4000	1	0	0	1	0	3	0	1	2	1	1	1	1	0	0	0	1	0	1	0	1	0	0	0	0	0	0	0	0	0	0	5	0	1	0	0	0	1
14	1	0	0	3	0	0	7000	1	1	1	3	3	1	3	0	2	0	0	1	1	0	1	1	1	0	0	0	0	0	0	0	0	0	0	0	0	1	0	5	0	0	0	0	2	0
18	0	1	0	4	2	0	3000	1	0	0	1	1	1	0	1	0	1	0	0	1	0	0	0	0	0	1	0	0	0	0	0	0	0	0	0	0	0	1	2	1	0	0	0	2	1
16	1	0	1	0	3	0	5500	1	1	1	3	0	3	3	0	2	0	0	0	1	1	1	1	1	1	0	1	1	0	0	0	0	1	1	0	2	1	0	7	0	5	1	1	0	1
14	1	0	4	4	2	0	5000	1	1	1	1	4	1	2	1	1	0	1	1	1	1	0	0	1	0	1	0	0	0	1	0	2	1	0	0	0	1	0	6	0	4	1	1	2	1
17	0	1	0	0	2	0	4500	1	0	1	0	0	1	0	0	1	0	0	0	0	1	0	1	0	0	0	0	0	0	0	0	0	0	0	0	0	0	0	2	1	0	0	0	0	1
18	1	0	0	0	5	1	3000	1	1	1	2	4	0	3	2	2	0	1	1	1	1	1	0	1	0	0	0	0	0	0	0	0	0	0	0	0	0	1	6	0	0	0	0	0	1
14	0	0	0	3	2	0	8700	1	0	0	2	1	0	0	1	1	0	1	0	0	1	0	1	0	0	0	0	2	0	0	0	0	0	0	0	0	1	0	3	1	2	1	0	2	1
18	0	1	4	2	4	0	3000	1	0	0	0	1	3	2	0	1	0	0	1	1	0	1	0	0	1	1	1	2	0	0	0	0	0	0	0	0	0	1	6	0	2	1	1	1	0
16	1	1	0	0	0	0	6700	1	1	1	1	0	3	2	2	0	0	0	0	0	1	0	1	1	1	1	1	2	0	0	0	0	0	0	0	0	1	0	6	0	2	1	0	0	0
17	0	0	0	3	5	1	4000	1	0	0	0	2	1	1	0	1	1	1	0	1	1	1	0	1	1	0	1	0	0	0	0	0	0	0	0	0	0	0	7	0	0	0	0	2	1
15	1	0	0	0	5	1	2200	1	1	1	1	0	0	0	1	2	0	0	0	0	0	0	1	0	0	1	0	0	0	0	0	0	0	0	0	0	1	1	2	1	0	0	0	0	1
18	0	1	0	3	3	0	4000	1	0	0	3	3	1	0	3	0	1	1	0	1	1	1	0	1	0	0	0	0	0	0	0	0	0	0	0	0	0	0	5	0	0	0	0	2	1
14	1	1	4	2	2	0	7000	1	1	0	4	1	1	2	3	2	0	0	0	1	0	0	1	0	0	1	0	2	0	0	0	0	0	0	0	0	1	0	3	1	2	1	1	1	1
16	0	0	0	2	3	1	5600	1	0	0	2	3	0	1	2	2	1	0	0	0	1	0	1	0	1	0	1	0	0	0	0	0	0	0	0	0	1	0	4	1	0	0	0	1	1
19	1	1	1	3	0	0	6800	1	1	0	3	2	1	3	0	2	0	0	1	1	0	0	0	1	0	1	0	2	0	0	0	0	0	0	0	0	0	0	4	1	2	1	1	2	0
17	0	0	0	2	5	1	5600	1	0	0	2	3	4	3	2	1	0	1	0	0	1	0	1	1	0	0	0	0	0	0	0	0	0	0	0	0	0	0	4	1	0	0	0	1	1
15	1	1	0	2	0	0	4000	1	1	1	3	2	3	2	0	2	1	1	0	1	0	1	1	0	1	1	1	2	0	0	0	0	0	0	0	0	1	0	7	0	2	1	0	1	0
18	0	0	0	2	2	0	4000	1	0	0	2	3	1	2	2	2	0	0	1	1	0	0	1	0	1	0	1	0	0	0	0	0	0	0	0	0	0	0	5	0	0	0	0	1	1
14	0	1	0	0	0	1	2000	1	0	1	0	0	3	2	0	2	1	1	0	1	1	1	0	1	0	0	0	2	0	0	0	0	0	0	0	0	1	1	5	0	2	1	0	0	0
16	1	0	1	3	0	0	3000	1	1	1	1	3	1	0	2	0	0	0	0	0	0	1	0	0	1	0	1	0	0	0	0	0	0	0	0	0	1	1	3	1	0	0	1	2	0
19	0	0	4	4	2	1	5000	1	1	1	0	1	4	3	0	2	0	1	1	1	1	0	1	1	1	1	1	0	1	0	2	0	0	3	0	0	0	0	9	0	6	1	1	2	1
17	0	1	1	2	1	0	6000	1	0	0	2	3	1	1	1	1	1	0	0	0	1	1	0	0	0	0	0	2	0	0	0	0	0	0	0	0	0	0	2	1	2	1	1	1	0
19	1	0	0	3	0	0	4000	1	0	0	2	1	0	1	2	1	0	0	1	1	1	0	1	0	1	1	1	2	0	0	0	0	0	0	0	0	0	0	7	0	2	1	0	2	0
15	1	1	0	0	1	1	3000	1	1	0	1	0	1	2	1	2	0	0	0	0	0	1	0	1	1	0	1	2	0	0	0	0	0	0	0	0	1	1	4	1	2	1	0	0	0
15	1	0	0	4	0	0	3000	1	1	1	3	1	0	2	0	1	1	0	1	1	1	0	1	0	1	1	1	0	0	0	2	0	0	1	0	2	1	1	7	0	5	1	0	2	0
17	1	1	4	2	2	0	3000	1	0	0	1	2	3	3	1	1	0	1	0	1	1	1	0	1	1	0	1	0	0	0	0	0	0	0	0	0	0	1	7	0	0	0	1	1	1
16	0	1	0	4	3	1	2500	1	1	0	3	0	0	0	0	2	1	0	0	0	1	0	1	0	0	0	0	2	2	0	2	2	0	1	1	2	1	1	2	1	12	1	0	2	1
14	0	0	0	3	2	0	4000	1	1	1	3	1	1	0	1	2	0	1	1	0	0	0	0	1	1	1	1	0	2	0	0	0	1	0	0	0	1	0	6	0	3	1	0	2	1
17	1	0	0	0	5	1	3000	1	0	0	0	0	4	0	0	2	1	0	0	1	0	1	1	0	1	1	1	2	0	0	0	2	0	0	2	0	0	1	6	0	6	1	0	0	1
16	1	1	0	4	0	0	5000	1	0	0	3	2	1	0	0	0	0	0	1	0	1	0	0	1	1	0	1	0	0	1	2	0	2	1	1	2	1	0	5	0	9	1	0	2	0
19	1	0	0	4	1	0	4000	1	1	1	1	0	1	1	1	2	1	1	0	1	0	1	0	0	1	0	1	2	2	0	0	0	1	0	0	0	0	0	5	0	5	1	0	2	0
17	1	1	0	2	2	0	4000	1	1	1	0	2	0	3	0	2	0	0	1	1	0	0	1	1	1	0	1	0	0	2	1	2	2	0	1	2	0	0	6	0	10	1	0	1	1
18	0	0	0	3	4	0	4000	1	0	1	1	1	4	3	1	2	1	1	0	0	0	0	0	0	0	1	0	2	2	2	0	0	1	1	0	0	0	0	2	1	8	1	0	2	0
19	1	1	0	4	0	0	7300	1	0	0	2	2	3	0	2	2	0	0	1	1	0	0	0	1	0	0	0	0	0	1	1	0	2	0	0	1	0	0	3	1	5	1	0	2	0
19	1	0	1	4	1	1	4500	1	1	1	0	1	4	3	0	0	0	1	0	1	0	0	1	0	0	0	0	2	1	0	1	2	1	0	2	0	0	0	3	1	9	1	1	2	0
16	1	1	4	3	0	0	2000	1	1	1	1	1	0	2	1	1	2	0	1	0	1	1	0	1	1	1	1	0	2	0	0	0	0	2	1	2	1	1	7	0	7	1	1	2	0
18	0	0	0	0	1	1	9000	1	0	0	1	0	3	1	1	0	1	1	1	0	0	0	1	0	1	0	1	0	0	1	1	2	0	0	2	0	0	0	5	0	6	1	0	0	0
17	1	1	0	4	1	1	8000	1	1	1	2	0	4	0	2	1	0	0	1	1	0	1	0	1	1	0	1	2	1	2	0	0	0	1	0	0	0	0	6	0	6	1	0	2	0
19	0	0	0	0	0	0	3500	1	0	0	1	1	0	1	1	2	1	0	0	0	1	0	1	0	1	1	1	0	0	0	2	0	0	2	1	0	0	1	5	0	5	1	0	0	0
17	1	1	0	3	2	0	10000	1	1	0	3	1	4	2	0	2	2	1	1	0	0	1	1	1	0	0	0	0	0	1	2	0	0	2	0	0	0	0	5	0	5	1	0	2	1
16	0	0	0	0	1	1	9000	1	0	0	0	0	0	1	0	2	0	0	0	0	1	0	0	0	0	0	0	1	2	2	0	2	0	0	0	2	1	0	1	1	9	1	0	0	0
19	1	1	0	3	3	0	4500	1	0	0	1	2	0	1	1	0	1	1	0	0	1	1	1	0	1	0	1	0	0	0	0	0	2	0	0	0	0	0	6	0	2	1	0	2	1
17	1	0	0	4	5	1	3000	1	1	1	1	1	4	1	1	2	0	0	0	1	0	0	0	1	0	1	0	1	0	0	1	2	1	1	2	1	0	1	3	1	9	1	0	2	1
16	0	0	0	0	1	1	1200	1	0	0	1	0	0	0	1	1	0	0	1	0	1	0	1	0	1	0	1	0	1	0	0	0	1	0	2	0	1	1	5	0	4	1	0	0	0
18	1	0	0	2	0	0	3000	1	1	1	0	2	1	2	0	2	0	1	0	1	0	0	0	1	1	0	1	1	1	0	2	0	0	0	0	2	0	1	5	0	6	1	0	1	0
16	1	1	0	2	4	0	2000	1	0	0	4	0	0	1	4	0	1	0	0	1	0	1	1	0	0	0	0	2	0	2	0	2	1	0	2	2	1	1	3	1	11	1	0	1	0
19	1	1	0	0	1	1	12200	1	1	1	1	4	4	2	2	1	2	0	0	0	1	0	0	0	0	0	0	0	1	2	1	0	1	2	0	2	0	0	1	1	9	1	0	0	0
14	1	0	0	4	0	1	1900	1	0	0	0	0	1	0	0	2	1	1	0	1	0	1	1	0	1	1	1	1	0	2	0	0	0	0	0	0	1	1	7	0	3	1	0	2	0
17	0	0	0	0	1	1	9000	1	0	0	2	4	4	1	1	1	2	0	1	0	0	0	0	1	1	0	1	1	0	0	1	2	0	2	1	1	0	0	4	1	8	1	0	0	0
18	1	0	0	2	5	0	6000	1	0	1	4	0	1	0	3	0	1	1	0	0	1	0	0	0	1	1	1	2	2	0	2	0	0	0	1	2	0	0	5	0	9	1	0	1	1
14	1	1	4	2	2	1	7000	1	1	1	0	1	3	2	0	0	0	0	1	1	1	1	1	1	0	0	0	1	1	0	0	2	2	1	0	0	1	0	6	0	7	1	1	1	1
16	0	0	4	3	0	0	4000	1	1	1	2	1	1	1	2	1	2	1	0	0	1	0	0	0	1	1	1	0	0	2	0	0	2	0	0	1	1	0	5	0	5	1	1	2	0
17	1	1	0	3	0	1	2000	1	0	0	4	3	0	3	4	0	0	0	1	1	0	1	0	1	0	0	0	1	2	2	1	2	0	1	2	0	0	1	4	1	11	1	0	2	0
18	1	0	0	2	0	1	3000	1	0	0	2	1	1	3	2	1	1	1	1	0	1	0	1	1	1	0	1	0	0	0	2	0	0	0	2	2	0	1	7	0	6	1	0	1	0
17	0	1	1	0	2	1	2000	1	1	0	0	0	3	2	0	2	1	1	1	1	0	1	0	1	1	1	1	1	0	0	0	2	0	3	0	0	0	1	8	0	6	1	1	0	1
19	1	1	0	3	0	1	4000	1	0	1	2	2	4	1	2	0	0	0	0	0	1	0	0	0	0	0	0	0	1	0	2	1	0	0	1	0	0	0	1	1	5	1	0	2	0
16	1	0	0	0	2	1	1800	1	1	0	4	0	4	3	3	1	0	0	0	1	0	1	0	0	1	1	1	1	2	0	0	0	1	2	1	1	1	1	5	0	8	1	0	0	1
15	1	1	0	0	2	1	4500	1	1	1	1	0	3	2	2	2	1	0	1	1	0	0	1	1	1	0	1	0	0	2	1	2	2	1	0	0	1	0	6	0	8	1	0	0	1
17	0	1	0	2	0	0	5000	1	0	0	2	1	4	0	1	1	0	0	1	1	1	1	1	0	0	0	0	1	1	2	0	0	1	0	0	2	0	0	5	0	7	1	0	1	0
19	0	0	0	0	0	1	4000	1	0	0	2	0	0	2	2	0	0	1	0	0	0	0	0	1	0	0	0	0	2	0	0	0	2	1	0	2	0	0	2	1	7	1	0	0	0
17	1	1	1	0	1	0	4000	1	1	1	1	0	1	0	1	2	0	0	0	0	1	1	1	1	1	0	1	1	0	0	0	2	0	0	2	1	0	0	6	0	6	1	1	0	0
15	0	0	0	0	3	0	2000	1	0	0	2	0	4	1	2	1	2	0	1	1	0	1	0	0	1	1	1	0	1	2	1	0	0	0	1	0	1	1	6	0	5	1	0	0	1
18	1	1	4	2	2	1	3000	1	0	0	4	2	3	2	3	0	0	0	1	0	0	0	0	1	0	0	0	2	2	0	2	1	0	0	0	1	0	1	2	1	8	1	1	1	1
17	0	1	1	0	1	1	4500	1	1	1	1	0	3	1	1	2	2	1	1	1	0	1	0	1	1	1	1	0	0	1	1	0	0	2	0	2	0	0	8	0	6	1	1	0	0
15	1	0	0	0	0	0	1600	1	1	1	0	4	1	2	0	0	1	1	0	0	1	0	1	0	0	0	0	2	0	0	2	0	1	0	0	1	1	1	3	1	6	1	0	0	0
18	1	1	1	4	5	1	8500	1	1	0	1	0	4	0	2	2	0	0	0	1	1	1	1	0	1	0	1	0	1	0	1	0	0	0	2	0	0	0	6	0	4	1	1	2	1
14	1	1	4	0	0	1	4000	1	1	1	0	4	0	2	0	2	0	1	0	1	0	0	1	1	1	1	1	2	2	0	0	0	2	1	1	0	1	0	7	0	8	1	1	0	0
19	0	0	0	0	2	0	5000	1	0	0	2	0	1	1	1	0	1	0	1	1	0	1	0	1	0	0	0	2	1	2	0	0	0	0	2	1	0	0	4	1	8	1	0	0	1
17	0	1	0	2	0	1	5000	1	0	0	2	4	4	0	2	0	2	1	0	0	1	0	1	0	0	0	0	0	2	0	0	0	1	2	0	1	0	0	3	1	6	1	0	1	0
16	0	0	0	0	0	1	5000	1	1	0	0	1	1	2	0	2	1	1	0	1	1	1	0	1	0	0	0	2	0	0	2	1	2	0	2	0	1	0	5	0	9	1	0	0	0
15	1	1	0	0	4	1	2500	1	1	1	1	0	0	0	1	1	2	0	1	0	0	0	1	0	0	1	0	0	2	1	0	0	0	2	0	0	1	1	3	1	5	1	0	0	0
19	1	1	0	4	3	0	3000	1	0	1	0	1	4	1	0	0	0	1	0	1	1	0	0	1	0	0	0	2	0	2	1	2	0	1	2	2	0	1	4	1	12	1	0	2	1
19	0	0	0	0	0	0	9000	1	0	0	1	0	1	0	1	1	2	0	0	1	0	1	0	0	0	1	0	1	2	0	0	0	2	0	1	0	0	0	3	1	6	1	0	0	0
16	1	1	0	0	3	0	7000	1	1	1	2	4	0	1	2	2	2	1	1	1	1	0	1	1	0	0	0	2	1	2	0	0	0	1	1	0	1	0	6	0	7	1	0	0	1
14	1	0	0	3	0	0	5000	1	1	1	1	0	0	2	1	0	1	0	0	1	0	1	0	1	0	0	0	0	2	0	0	0	1	0	0	2	1	0	3	1	5	1	0	2	0
19	1	1	0	3	1	0	4000	1	0	0	2	1	1	1	2	2	2	0	0	0	1	0	1	0	1	0	1	2	1	2	0	0	0	0	0	0	0	0	4	1	5	1	0	2	0
17	0	0	0	0	5	1	3500	1	1	0	0	0	0	2	0	1	1	0	0	0	0	0	1	0	0	1	0	0	2	0	0	0	2	2	0	0	0	1	2	1	6	1	0	0	1
19	1	0	0	4	0	0	6000	1	0	0	1	2	3	1	1	0	0	1	1	1	0	1	0	1	1	0	1	0	1	2	0	0	0	0	0	1	0	0	7	0	4	1	0	2	0
16	0	0	1	0	5	0	5000	1	1	0	2	0	4	2	2	2	2	0	1	0	0	0	1	0	1	1	1	1	2	0	0	0	2	0	3	2	1	0	5	0	10	1	1	0	1
18	0	1	1	0	0	0	3000	1	1	1	2	0	3	3	2	2	1	0	0	1	1	1	0	1	0	0	0	0	1	2	0	0	0	2	0	2	0	1	4	1	7	1	1	0	0
19	1	1	0	3	1	0	4000	1	0	0	1	2	0	0	1	2	0	0	0	0	1	0	1	0	0	1	0	2	2	0	0	0	2	0	0	0	0	0	3	1	6	1	0	2	0
17	1	0	0	0	5	1	9000	1	0	0	0	4	4	1	0	0	2	1	0	1	0	1	0	0	0	0	0	0	2	1	0	0	0	0	2	0	0	0	3	1	5	1	0	0	1
18	0	1	0	0	3	0	5600	1	1	1	1	0	0	2	1	1	2	0	1	0	0	0	1	1	0	1	0	2	1	0	0	0	1	2	1	2	0	0	4	1	9	1	0	0	1
15	1	0	0	0	5	1	5400	1	0	0	1	3	0	1	1	2	1	0	0	0	1	1	1	0	0	0	0	0	2	1	0	0	0	1	1	2	1	0	3	1	7	1	0	0	1
19	0	0	0	3	0	0	4500	1	0	0	0	2	3	1	0	0	0	1	1	0	0	0	0	1	0	1	0	2	1	0	0	0	2	1	0	0	0	0	4	1	6	1	0	2	0
17	0	1	0	3	2	1	5600	1	1	1	4	3	4	3	3	2	2	0	0	1	0	1	1	0	1	0	1	0	2	1	0	0	0	0	0	1	0	0	5	0	4	1	0	2	1
19	1	0	0	4	3	0	5000	1	0	0	1	2	3	0	1	1	1	1	0	0	1	0	1	0	0	1	0	0	1	0	0	0	2	0	1	1	0	0	4	1	5	1	0	2	1
16	0	1	0	0	5	1	4500	1	1	1	0	0	0	3	0	2	2	0	0	1	0	1	0	1	0	0	0	1	2	0	0	0	1	0	0	0	1	0	3	1	4	1	0	0	1
18	1	0	0	3	2	0	4000	1	0	0	4	3	3	0	3	1	1	1	1	0	1	0	1	0	1	1	1	0	0	0	2	1	2	0	0	2	0	0	7	0	7	1	0	2	1
17	0	1	0	4	0	0	5000	1	1	1	1	1	4	1	1	1	0	0	1	1	0	1	0	1	0	0	0	1	2	1	0	0	0	0	1	0	0	0	4	1	5	1	0	2	0
15	1	0	0	2	0	0	2000	1	0	1	0	3	3	0	0	1	2	1	0	1	0	0	1	0	0	1	0	0	0	0	2	1	2	1	1	1	1	1	4	1	8	1	0	1	0
18	0	0	4	3	3	0	2000	1	1	0	2	1	0	1	2	0	1	0	1	0	0	0	0	1	0	0	0	1	2	1	0	0	0	2	1	1	0	1	2	1	8	1	1	2	1
14	0	0	0	0	0	1	9000	1	0	1	0	0	3	0	0	2	1	1	0	1	0	1	1	0	1	1	1	0	1	0	0	0	1	1	1	2	1	0	7	0	6	1	0	0	0
16	1	1	0	3	4	0	2400	1	1	1	4	1	4	2	3	0	0	1	1	0	0	0	0	1	0	0	0	1	0	0	1	2	1	0	2	0	1	1	3	1	7	1	0	2	0
19	0	1	0	4	0	1	6000	1	0	0	1	2	3	0	1	2	2	0	1	1	0	1	0	0	0	1	0	0	0	1	2	2	0	0	2	0	0	0	4	1	7	1	0	2	0
17	1	0	0	0	3	0	3000	1	1	1	0	0	3	2	0	1	1	1	1	0	0	0	0	1	0	0	0	1	0	0	1	1	1	0	1	2	0	1	3	1	7	1	0	0	1
15	0	1	0	3	3	1	4000	1	0	1	4	2	3	0	4	0	2	1	0	1	1	1	1	0	0	1	0	0	0	0	2	1	2	0	0	1	1	0	6	0	6	1	0	2	1
18	1	0	1	2	0	1	4500	1	1	0	0	1	4	0	0	1	0	0	1	0	0	0	0	1	1	0	1	1	1	2	0	0	0	1	1	1	0	0	4	1	7	1	1	1	0
14	0	1	0	2	3	0	3000	1	0	0	2	2	3	0	2	2	1	1	1	1	0	0	0	1	0	0	0	0	2	1	1	2	0	0	2	1	1	1	4	1	9	1	0	1	1
16	0	1	0	3	0	0	4000	1	1	1	1	1	4	1	1	0	1	0	0	1	1	1	1	0	0	0	0	2	0	0	2	1	2	0	0	0	1	0	4	1	7	1	0	2	0
19	1	0	0	4	2	0	5000	1	0	0	0	1	0	0	0	2	2	1	1	1	0	0	0	1	0	0	0	0	1	1	0	0	0	2	1	0	0	0	4	1	5	1	0	2	1
17	0	1	0	3	0	1	4000	1	0	1	1	2	4	0	1	1	0	1	1	1	0	1	0	1	0	1	0	2	0	0	0	1	0	0	3	0	0	0	6	0	6	1	0	2	0
15	1	0	1	0	5	1	6000	1	1	1	2	0	1	3	2	2	1	0	0	0	1	0	1	0	1	0	1	0	2	1	2	1	2	0	2	1	1	0	4	1	11	1	1	0	1
19	1	1	1	2	0	0	4500	1	1	0	0	1	0	2	0	2	2	1	0	1	1	1	1	0	0	0	0	2	1	2	2	1	0	0	0	0	0	0	5	0	8	1	1	1	0
17	0	1	0	0	2	1	6000	1	0	1	1	0	3	0	1	0	1	0	1	0	0	0	0	1	0	1	0	0	1	2	2	0	1	1	2	0	0	0	3	1	9	1	0	0	1
18	0	1	0	0	0	1	6000	1	1	1	0	1	0	1	0	1	0	1	0	1	0	1	0	1	0	0	0	2	2	1	2	0	0	0	2	1	0	0	4	1	10	1	0	0	0
19	1	0	0	3	2	0	4000	1	0	0	0	1	3	1	0	1	1	0	1	0	0	0	1	0	0	1	0	0	0	2	0	0	0	1	2	1	0	0	3	1	6	1	0	2	1
17	1	1	0	3	1	1	4000	1	0	1	2	2	4	0	2	0	0	1	0	0	1	0	0	0	1	0	1	2	0	1	1	2	0	0	0	2	0	0	4	1	8	1	0	2	0
19	0	0	1	0	3	0	4000	1	1	0	1	0	3	2	1	2	2	1	0	1	1	1	1	1	0	1	0	0	2	0	0	2	0	0	0	2	0	0	7	0	6	1	1	0	1
16	1	0	4	3	0	0	3000	1	1	1	2	2	0	2	2	2	1	0	1	0	0	1	0	0	0	0	0	1	0	0	1	2	1	0	0	1	1	1	2	1	6	1	1	2	0
18	0	1	1	2	3	0	2000	1	1	1	1	2	3	1	1	0	2	1	0	0	1	0	0	1	0	1	0	0	1	0	1	2	1	0	0	2	0	1	4	1	7	1	1	1	1
19	1	0	0	4	0	0	3000	1	0	1	2	1	0	0	2	2	1	0	0	1	1	1	1	0	1	0	1	2	2	1	2	0	2	0	0	0	0	1	6	0	9	1	0	2	0
17	0	0	4	2	2	0	5000	1	0	1	0	4	0	1	0	1	0	1	1	1	1	1	0	1	0	1	0	0	0	2	0	2	1	1	3	0	0	0	7	0	9	1	1	1	1
18	1	1	0	0	0	0	3000	1	1	0	2	3	4	2	2	2	0	0	0	0	1	0	1	0	0	0	0	2	0	0	2	0	0	1	0	1	0	1	2	1	6	1	0	0	0
15	1	1	0	0	2	0	4000	1	0	0	1	0	3	3	1	1	1	1	0	1	0	1	0	1	0	1	0	1	1	0	1	2	0	2	1	0	1	0	5	0	8	1	0	0	1
19	1	0	0	0	0	0	4000	1	1	0	2	3	4	3	2	2	1	0	1	0	1	0	0	0	0	0	0	0	0	2	0	1	2	1	0	0	0	0	2	1	6	1	0	0	0
17	0	1	0	0	4	0	2100	1	0	0	1	0	4	1	1	1	2	1	1	0	0	1	1	0	0	1	0	1	1	0	1	2	0	1	1	2	0	1	5	0	9	1	0	0	0
19	1	0	0	0	3	0	5000	1	1	1	2	3	4	2	2	2	0	0	1	1	0	0	0	1	0	0	0	0	2	0	0	0	0	2	1	1	0	0	3	1	6	1	0	0	1
16	1	1	0	0	1	1	2000	1	0	0	0	0	0	1	0	1	1	1	0	1	0	1	1	0	0	0	0	1	1	2	0	2	0	0	0	2	1	1	4	1	8	1	0	0	0
17	0	0	0	2	0	0	3000	1	1	1	3	1	4	2	1	2	0	0	1	1	0	0	1	0	0	1	0	0	0	0	0	0	2	1	2	0	0	1	4	1	5	1	0	1	0
15	1	1	0	2	1	1	3500	1	0	0	1	3	0	0	1	1	2	1	0	1	1	1	0	1	0	0	0	1	0	0	2	1	2	1	1	1	1	1	5	0	9	1	0	1	0
18	1	0	1	4	1	0	9500	1	0	0	2	1	1	3	2	0	1	0	0	1	0	0	1	0	0	1	0	0	1	0	0	0	0	0	2	1	0	0	3	1	4	1	1	2	0
14	0	1	0	2	0	1	5000	1	1	1	3	3	0	2	1	2	2	1	1	1	0	1	0	1	0	0	0	1	0	1	2	1	2	0	0	0	1	0	5	0	7	1	0	1	0
16	1	0	0	3	0	1	4500	1	1	1	1	1	4	1	1	2	1	0	0	0	1	0	1	0	0	1	0	0	1	0	1	0	0	0	0	2	1	0	3	1	4	1	0	2	0
19	0	1	1	4	1	0	5000	1	0	0	2	3	1	2	2	1	0	1	1	1	0	1	0	1	0	0	0	1	0	0	0	1	1	0	0	1	0	0	5	0	4	1	1	2	0
15	1	0	0	0	5	1	5000	1	1	0	4	0	0	2	4	2	1	0	1	0	0	0	1	0	0	1	0	0	0	1	1	2	0	1	0	0	1	0	3	1	5	1	0	0	1
17	0	1	1	0	1	0	6000	1	0	0	1	0	1	1	1	1	2	1	0	0	1	1	0	1	0	0	0	1	0	0	0	0	0	0	0	0	0	0	4	1	1	0	1	0	0
18	1	0	0	0	0	1	5500	1	0	0	2	1	1	0	2	1	0	0	1	1	0	1	1	0	0	0	0	0	1	2	0	0	0	1	0	1	0	0	4	1	5	1	0	0	0
14	0	0	1	0	3	0	4000	1	1	1	3	0	4	1	0	0	1	1	1	0	0	0	0	1	0	1	0	0	0	1	1	2	0	2	1	0	1	0	4	1	7	1	1	0	1
16	1	0	4	4	0	0	6000	1	1	1	0	3	0	3	0	1	0	0	0	1	1	1	1	0	0	0	0	2	1	2	0	0	2	2	2	0	1	0	4	1	11	1	1	2	0
19	1	0	0	4	4	0	9000	1	1	0	4	1	1	2	4	2	2	1	0	0	0	0	0	1	0	1	0	0	0	0	1	1	1	2	1	1	0	0	3	1	7	1	0	2	0
17	1	1	4	4	3	0	5000	1	1	1	4	3	0	1	4	1	0	0	1	1	0	1	1	0	0	0	0	2	2	1	0	0	0	0	0	1	0	0	4	1	6	1	1	2	1
14	1	0	0	3	4	0	4500	1	0	1	0	4	3	1	0	2	1	1	1	1	0	0	0	1	0	0	0	0	0	2	0	0	0	0	0	0	1	0	4	1	2	1	0	2	0
19	0	1	0	2	0	1	8000	1	0	0	3	3	3	0	2	1	0	1	0	1	0	1	1	0	0	1	0	2	2	0	1	0	0	0	0	0	0	0	5	0	5	1	0	1	0
17	1	0	0	4	0	0	7300	1	1	1	0	3	4	2	0	1	1	0	1	0	1	0	0	1	1	0	1	0	0	0	0	0	1	0	2	0	0	0	5	0	3	1	0	2	0
15	1	0	0	4	2	1	8500	1	1	1	2	2	0	2	2	1	0	1	1	0	0	0	1	0	0	1	0	1	1	0	0	0	0	0	0	0	1	0	4	1	2	1	0	2	1
18	0	1	0	4	0	1	6000	1	0	0	3	2	1	0	0	1	2	0	0	1	0	1	0	1	0	1	0	0	0	1	0	1	2	0	0	1	0	0	4	1	5	1	0	2	0
19	1	0	4	3	0	0	3000	1	1	1	0	1	1	1	0	1	0	1	1	1	0	0	0	1	0	1	0	1	1	2	0	0	0	0	0	0	0	1	5	0	4	1	1	2	0
17	0	1	0	4	2	1	2000	1	0	0	2	2	1	1	2	2	1	0	1	1	0	1	1	0	1	0	1	0	2	1	1	2	1	0	0	0	0	1	6	0	7	1	0	2	1
15	1	0	0	4	0	0	6000	1	0	0	0	1	0	2	0	1	1	1	1	0	0	0	0	1	0	1	0	0	1	0	0	1	0	0	1	2	1	0	4	1	5	1	0	2	0
18	0	1	4	3	0	1	4000	1	1	1	2	3	1	2	2	2	0	1	0	1	1	1	0	0	0	1	0	1	0	0	0	2	2	1	0	0	0	0	5	0	6	1	1	2	0
16	1	0	0	4	1	0	5000	1	0	0	0	1	3	1	0	0	2	0	1	1	0	0	1	0	0	0	0	0	0	2	0	0	0	0	0	0	1	0	3	1	2	1	0	2	0
19	0	1	0	3	3	1	4500	1	1	1	2	2	1	3	2	2	1	1	0	1	1	1	0	1	1	0	1	0	2	1	0	0	0	2	1	0	0	0	7	0	6	1	0	2	1
17	1	0	0	2	0	0	3000	1	1	1	0	1	4	1	0	2	0	0	1	1	0	0	0	0	0	1	0	1	0	0	1	1	0	2	1	2	0	1	3	1	8	1	0	1	0
15	1	0	0	0	5	0	3000	1	0	1	0	0	1	2	0	1	2	1	0	0	1	0	0	1	1	0	1	0	1	2	0	1	0	1	2	1	1	1	5	0	8	1	0	0	1
18	1	1	0	4	1	0	5000	1	0	1	1	2	4	1	1	1	0	0	1	1	0	1	0	1	0	1	0	0	1	0	2	0	1	2	1	0	0	0	5	0	7	1	0	2	0
16	1	1	0	4	0	0	5000	1	1	1	3	3	1	2	0	2	1	1	0	0	0	0	1	0	0	0	0	0	0	0	0	0	1	0	2	1	1	0	2	1	4	1	0	2	0
19	1	0	0	3	2	1	4000	1	0	1	3	2	3	0	0	1	0	0	1	0	0	1	1	0	1	0	1	0	2	1	2	0	0	2	1	0	0	0	5	0	8	1	0	2	1
14	1	1	0	0	0	0	2000	1	1	0	0	0	1	2	0	2	1	1	0	0	1	0	1	0	0	1	0	1	0	2	1	2	1	0	0	2	1	1	4	1	9	1	0	0	0
17	1	1	0	2	3	1	3000	1	0	1	1	4	3	3	1	1	0	0	1	1	0	1	0	1	0	0	0	0	1	0	1	0	0	1	0	2	0	1	4	1	5	1	0	1	1
14	1	0	0	0	0	0	2000	1	1	1	3	4	1	1	2	2	2	1	0	1	1	0	0	0	0	1	0	0	0	2	2	1	1	0	1	0	1	1	4	1	7	1	0	0	0
17	0	0	0	3	5	1	4000	1	1	0	0	2	4	1	0	0	0	0	1	1	0	0	1	0	0	0	0	0	0	0	0	0	2	1	0	1	0	0	3	1	4	1	0	2	1
19	1	1	0	4	0	1	5000	1	1	1	2	4	1	2	2	1	1	1	1	0	0	0	1	1	0	1	0	0	1	1	2	0	1	1	1	0	0	0	5	0	7	1	0	2	0
16	1	0	4	0	5	1	2000	1	1	1	2	0	3	2	2	2	0	0	1	1	0	1	0	0	0	0	0	0	0	0	1	1	0	2	1	0	1	1	3	1	5	1	1	0	1
16	0	0	0	4	0	0	5000	1	0	1	0	2	0	2	0	2	2	1	0	0	1	0	0	1	1	1	1	0	0	0	0	2	0	1	1	0	1	0	6	0	4	1	0	2	0
16	1	1	0	2	0	1	3000	1	1	0	1	3	1	1	1	2	0	0	0	1	0	1	1	0	0	1	0	0	1	0	2	1	2	0	0	0	1	1	4	1	6	1	0	1	0
17	0	0	0	0	1	1	6000	1	0	0	2	0	0	2	2	0	0	1	1	1	0	1	0	1	0	1	0	0	2	0	0	0	1	2	1	0	0	0	6	0	6	1	0	0	0
19	1	1	0	3	0	1	4500	1	1	0	0	1	1	1	0	2	1	1	0	0	1	0	1	0	1	0	1	0	0	1	2	0	0	0	2	1	0	0	5	0	6	1	0	2	0
16	0	0	0	3	3	0	5600	1	0	0	2	3	0	2	2	2	0	0	1	0	0	0	1	0	1	0	1	0	2	2	0	0	1	1	2	1	1	0	4	1	9	1	0	2	1
18	1	1	0	0	0	0	4500	1	0	1	0	0	1	2	0	2	2	1	1	1	0	1	0	1	1	1	1	1	1	1	0	1	2	0	1	2	0	0	8	0	9	1	0	0	0
17	0	0	0	2	0	0	3000	1	1	0	2	1	4	3	2	1	1	0	0	1	1	0	1	0	0	0	0	0	0	2	1	0	0	2	1	0	0	1	3	1	6	1	0	1	0
19	1	1	0	0	1	1	2000	1	0	0	3	0	0	3	1	2	2	1	1	1	0	0	0	1	0	1	0	1	0	1	0	1	0	2	0	2	0	1	5	0	7	1	0	0	0
15	0	0	0	2	0	0	3000	1	1	0	0	3	1	0	0	1	0	1	0	1	0	1	0	0	1	0	1	0	2	2	1	0	0	1	0	1	1	1	5	0	7	1	0	1	0
17	0	1	0	4	0	0	5000	1	0	1	3	2	3	0	1	0	2	0	1	1	0	0	1	1	0	1	0	0	0	1	0	2	1	0	1	0	0	0	5	0	5	1	0	2	0
19	1	0	0	3	3	0	4000	1	1	0	0	1	4	0	0	1	0	0	1	1	0	1	0	0	0	0	0	1	1	0	1	1	0	1	0	2	0	0	3	1	7	1	0	2	1
19	0	0	4	0	5	1	3000	1	0	0	1	0	3	2	1	0	0	1	1	0	0	0	1	1	0	0	0	0	0	1	0	0	0	1	2	1	0	1	4	1	5	1	1	0	1
17	1	0	0	0	0	0	2000	1	0	1	3	1	0	1	0	2	1	0	1	1	0	1	1	0	1	0	1	0	2	0	0	1	0	0	0	0	0	1	6	0	3	1	0	0	0
15	1	0	4	2	3	1	4000	1	1	0	0	2	0	0	0	1	0	1	1	1	0	0	0	1	1	0	1	0	1	2	0	0	0	0	1	0	1	0	6	0	4	1	1	1	1
18	1	0	4	4	0	0	5000	1	1	1	3	3	1	1	1	2	0	0	0	1	1	1	0	1	0	0	0	0	0	2	1	0	1	0	0	1	0	0	4	1	5	1	1	2	0
17	1	1	4	3	3	1	4000	1	1	1	1	2	0	3	1	1	2	0	0	1	1	0	1	0	1	1	1	0	0	0	0	0	1	1	2	0	0	0	6	0	4	1	1	2	1
19	0	1	0	4	0	0	4500	1	0	0	0	0	1	3	0	2	0	1	1	1	0	1	0	0	0	0	0	1	0	0	0	0	0	0	0	0	0	0	4	1	1	0	0	2	0
19	0	1	0	4	0	0	6000	1	1	0	2	2	4	0	2	2	1	1	0	0	1	0	1	1	1	1	1	0	0	0	0	0	0	0	0	0	0	0	7	0	0	0	0	2	0
17	1	0	0	0	1	1	1200	1	0	0	0	0	1	1	0	2	0	0	0	0	1	0	0	0	0	0	0	0	0	0	0	0	0	0	0	0	0	1	1	1	0	0	0	0	0
17	0	1	0	2	4	0	2000	1	1	0	2	2	4	1	2	2	2	1	1	1	0	1	0	1	0	0	0	2	0	0	0	0	0	0	0	0	0	1	5	0	2	1	0	1	0
19	1	0	0	0	2	0	5000	1	0	0	4	0	1	3	4	0	1	0	0	0	1	0	1	0	0	1	0	0	0	0	0	0	0	0	0	0	0	0	3	1	0	0	0	0	1
15	1	1	0	3	0	0	4500	1	1	1	2	2	4	3	2	1	0	1	1	1	0	1	0	1	1	0	1	2	0	0	0	0	0	0	0	0	1	0	7	0	2	1	0	2	0
16	1	0	0	3	0	0	4000	1	1	1	3	1	1	1	1	2	0	0	0	1	0	0	1	0	1	0	1	0	0	0	0	0	0	0	0	0	1	0	4	1	0	0	0	2	0
18	0	1	0	4	3	0	4000	1	0	0	2	1	4	2	2	0	2	0	1	1	0	1	0	0	0	0	0	1	0	0	0	0	0	0	0	0	0	0	3	1	1	0	0	2	1
19	0	0	0	3	3	0	4000	1	0	1	1	3	3	0	1	2	1	1	0	1	0	0	1	1	1	1	1	0	0	0	0	0	0	0	0	0	0	0	7	0	0	0	0	2	1
19	1	0	0	0	5	1	7000	1	1	0	3	0	1	1	0	2	0	1	1	1	0	1	0	0	0	0	0	1	0	0	0	0	0	0	0	0	0	0	4	1	1	0	0	0	1
18	0	0	0	4	3	0	7000	1	0	0	1	2	4	1	1	1	2	0	0	1	0	0	1	1	0	1	0	0	0	0	0	0	0	0	0	0	0	0	4	1	0	0	0	2	1
15	0	1	4	0	4	1	8000	1	1	1	2	0	3	0	2	1	0	1	1	1	0	1	0	0	0	0	0	1	0	0	0	0	0	0	0	0	1	0	4	1	1	0	1	0	0
19	1	1	0	4	0	0	5000	1	0	0	1	3	0	0	1	1	1	1	1	0	0	0	0	1	1	1	1	0	0	0	0	0	0	0	0	0	0	0	6	0	0	0	0	2	0
16	0	0	0	2	2	0	9000	1	1	0	3	2	1	0	0	1	0	0	0	1	0	1	1	0	0	0	0	1	0	0	0	0	0	0	0	0	1	0	3	1	1	0	0	1	1
17	0	1	0	3	0	1	3000	1	0	0	1	1	0	0	1	1	1	1	0	1	1	0	0	1	0	1	0	0	0	0	0	0	0	0	0	0	0	1	5	0	0	0	0	2	0
19	1	0	4	0	4	0	2000	1	1	1	0	0	3	3	0	2	2	1	1	1	0	1	0	0	1	1	1	1	0	0	0	0	0	0	0	0	0	1	7	0	1	0	1	0	0
15	1	1	0	0	0	1	3000	1	0	0	2	0	4	0	2	1	0	0	1	1	0	0	1	0	1	0	1	0	0	0	0	0	0	0	0	0	1	1	5	0	0	0	0	0	0
18	0	0	0	2	0	0	8000	1	0	1	0	1	1	3	0	1	2	0	0	1	1	1	0	0	0	1	0	2	0	0	0	0	0	0	0	0	0	0	4	1	2	1	0	1	0
18	1	1	0	0	0	1	2000	1	1	0	3	0	3	2	1	2	2	1	0	1	0	0	1	1	0	0	0	0	0	0	0	0	0	0	0	0	0	1	4	1	0	0	0	0	0
16	0	0	0	4	3	0	5000	1	0	1	0	1	1	1	0	0	1	0	1	1	0	0	0	0	0	0	0	2	0	0	0	0	0	0	0	0	1	0	2	1	2	1	0	2	1
19	1	1	0	0	1	0	3000	1	1	1	3	0	3	2	1	1	1	1	0	1	0	1	1	1	0	1	0	1	0	0	0	0	0	0	0	0	0	1	6	0	1	0	0	0	0
17	0	1	0	3	3	0	4000	1	0	0	0	2	1	0	0	1	0	0	1	0	0	0	0	0	0	0	0	0	0	0	0	0	0	0	0	0	0	0	1	1	0	0	0	2	1
15	1	0	4	3	3	1	3000	1	1	0	3	0	3	2	0	2	2	1	0	1	1	1	1	0	0	1	0	1	0	0	0	0	0	0	0	0	1	1	6	0	1	0	1	2	1
19	1	0	4	2	0	0	7000	1	1	0	1	0	0	1	1	0	0	0	1	0	0	0	0	1	1	0	1	1	0	0	0	0	0	0	0	0	0	0	4	1	1	0	1	1	0
19	1	0	1	4	1	1	6000	1	0	1	3	0	1	2	0	1	0	1	0	1	1	1	1	1	1	1	1	0	0	0	0	0	0	0	0	0	0	0	9	0	0	0	1	2	0
16	0	1	4	3	4	0	2000	1	1	1	1	2	3	1	1	1	1	0	1	1	0	0	1	0	0	0	0	1	0	0	0	0	0	0	0	0	1	1	3	1	1	0	1	2	0
17	1	0	0	0	3	1	6000	1	0	0	0	0	4	1	0	0	0	0	0	1	0	1	0	1	1	1	1	0	0	0	0	0	0	0	0	0	0	0	6	0	0	0	0	0	1
18	0	1	0	3	0	0	4000	1	0	0	3	0	4	2	1	2	1	0	1	1	1	0	0	0	0	0	0	1	0	0	0	0	0	0	0	0	0	0	3	1	1	0	0	2	0
14	1	1	1	4	1	0	6000	1	1	1	0	2	1	2	0	0	2	0	0	0	1	1	1	0	0	1	0	0	0	0	0	0	0	2	1	1	1	0	4	1	4	1	1	2	0
16	1	0	0	0	0	1	2000	1	1	0	3	0	0	2	1	1	0	1	0	0	1	0	0	1	1	0	1	1	0	0	0	1	2	0	0	0	1	1	5	0	4	1	0	0	0
17	0	0	1	3	1	0	4500	1	1	1	1	1	1	2	1	2	2	1	0	1	0	1	0	0	1	1	1	0	0	0	0	0	0	0	0	0	0	0	6	0	0	0	1	2	0
19	1	0	0	4	3	0	1700	1	1	1	0	3	4	1	0	1	0	0	1	0	0	0	1	1	0	0	0	1	0	0	0	0	0	0	3	2	0	1	3	1	6	1	0	2	1
19	0	1	0	3	0	1	4500	1	0	0	2	3	1	1	2	0	2	1	0	1	1	1	0	0	1	0	1	0	0	0	0	0	0	0	0	0	0	0	6	0	0	0	0	2	0
15	1	0	0	0	2	1	1400	1	1	0	3	0	0	0	1	2	1	1	1	1	0	0	0	1	1	1	1	0	0	0	0	0	0	0	0	0	1	1	7	0	0	0	0	0	1
18	1	1	0	4	0	1	6000	1	1	1	0	2	1	0	0	1	2	0	1	1	0	1	0	0	1	0	1	0	0	0	0	0	0	0	0	0	0	0	5	0	0	0	0	2	0
18	0	0	0	0	2	1	4500	1	0	0	3	0	0	3	1	1	0	1	0	1	1	0	1	0	0	1	0	0	0	0	0	0	0	0	0	0	0	0	5	0	0	0	0	0	1
14	1	1	1	4	1	0	6000	1	0	1	3	2	1	1	0	0	2	0	0	1	0	1	0	1	1	0	1	0	0	0	0	0	0	0	0	0	1	0	5	0	0	0	1	2	0
16	1	0	0	0	0	0	5000	1	1	1	3	0	3	0	1	1	1	0	1	0	1	0	1	0	1	1	1	0	0	0	0	0	0	0	0	0	1	0	6	0	0	0	0	0	0
19	0	1	0	3	2	1	5000	1	0	0	3	2	1	1	0	0	1	1	1	1	0	1	0	0	1	1	1	0	0	0	0	0	0	0	0	0	0	0	7	0	0	0	0	2	1
15	1	0	0	0	0	1	2500	1	1	1	2	0	1	0	2	0	0	0	1	1	0	0	1	1	0	0	0	2	0	2	0	2	1	0	2	0	1	1	4	1	9	1	0	0	0
19	0	1	0	2	2	0	3000	1	0	0	2	1	4	0	2	0	2	1	1	1	0	1	0	0	1	1	1	0	1	2	1	0	1	2	0	0	0	1	7	0	7	1	0	1	1
19	1	1	0	3	2	0	4000	1	1	0	1	2	4	0	1	2	0	0	1	1	0	0	1	1	1	0	1	2	0	2	0	0	0	0	0	0	0	0	6	0	4	1	0	2	1
19	0	0	0	4	1	1	2000	1	0	1	3	1	0	2	0	1	2	1	1	1	1	1	1	0	0	1	0	2	0	0	0	0	0	0	0	0	0	1	7	0	2	1	0	2	0
18	0	1	0	0	0	0	4500	1	0	1	0	0	4	2	0	0	1	0	0	1	0	0	0	1	1	0	1	0	0	0	0	0	0	0	0	0	0	0	4	1	0	0	0	0	0
16	1	0	0	4	1	1	1200	1	1	1	3	2	0	1	1	1	1	1	0	1	1	1	1	0	0	1	0	2	1	0	0	2	2	1	0	0	1	1	6	0	8	1	0	2	0
19	0	0	4	0	5	1	4500	1	0	0	1	0	3	2	1	0	0	0	0	0	1	0	1	0	0	1	0	0	0	0	0	0	0	0	0	0	0	0	3	1	0	0	1	0	1
19	1	1	0	2	0	0	5000	1	1	0	3	1	4	1	0	2	2	1	1	0	0	0	0	1	0	0	0	2	2	2	1	2	0	1	2	0	0	0	3	1	12	1	0	1	0
17	0	0	0	3	2	0	4000	1	0	1	3	4	0	3	1	0	0	0	0	0	1	1	1	1	1	0	1	0	0	0	0	0	0	0	0	0	0	0	6	0	0	0	0	2	1
19	1	0	0	2	0	1	2000	1	1	1	0	1	4	3	0	2	2	1	0	0	0	0	0	0	1	0	1	2	0	0	0	2	0	3	0	0	0	1	3	1	7	1	0	1	0
19	1	0	0	0	3	0	7000	1	0	1	3	0	3	0	0	1	1	1	0	1	1	1	1	1	1	0	1	0	0	0	0	0	0	0	0	0	0	0	8	0	0	0	0	0	1
18	0	1	0	0	0	0	4000	1	0	0	2	0	4	1	2	0	0	0	1	0	0	0	0	0	1	0	1	2	0	0	0	0	0	0	0	0	0	0	3	1	2	1	0	0	0
19	1	0	0	2	2	0	3000	1	0	0	3	1	0	2	0	2	1	1	1	1	0	1	0	1	0	1	0	0	0	0	0	0	0	0	0	0	0	1	6	0	0	0	0	1	1
19	1	1	0	0	2	0	6000	1	1	0	1	0	3	1	1	0	0	1	1	0	1	0	0	0	1	1	1	1	0	0	0	0	2	1	0	2	0	0	6	0	6	1	0	0	1
18	0	0	0	2	4	0	2000	1	0	0	3	2	4	2	0	0	2	0	1	1	0	1	1	1	0	0	0	0	0	0	0	0	0	0	0	0	0	1	5	0	0	0	0	1	0
19	1	1	1	0	1	0	6000	1	1	1	3	0	1	0	1	1	0	0	1	1	0	0	0	0	1	0	1	1	0	0	1	2	0	0	0	0	0	0	4	1	4	1	1	0	0
17	0	0	1	2	2	0	4000	1	1	0	0	2	1	3	0	2	1	1	0	1	0	1	0	1	0	1	0	0	0	0	0	0	0	0	0	0	0	0	5	0	0	0	1	1	1
17	1	0	0	0	3	1	3000	1	1	1	2	0	0	2	2	0	2	0	1	1	0	0	1	0	0	0	0	2	2	1	0	1	0	0	0	0	0	1	3	1	6	1	0	0	1
18	0	1	0	0	0	0	4000	1	0	0	3	0	3	1	1	1	1	1	0	0	1	0	0	0	0	1	0	0	0	0	0	0	0	0	0	0	0	0	3	1	0	0	0	0	0
16	1	0	0	0	2	0	5500	1	1	1	0	0	4	1	0	1	2	0	1	1	1	1	1	1	1	1	1	2	0	0	0	0	1	1	0	2	1	0	9	0	6	1	0	0	1
17	0	1	0	0	0	0	4000	1	1	0	2	1	4	1	2	0	1	0	1	0	1	0	0	0	1	0	1	2	0	0	0	0	0	1	0	2	0	0	4	1	5	1	0	0	0
18	1	1	1	2	1	0	1900	1	0	1	3	2	1	3	0	2	0	0	1	0	0	1	1	0	0	1	0	0	0	0	0	0	0	0	0	0	0	1	4	1	0	0	1	1	0
14	0	0	0	0	2	0	7000	1	1	0	2	0	4	3	2	1	2	0	1	1	0	0	0	1	1	1	1	1	0	0	0	0	0	0	0	0	1	0	6	0	1	0	0	0	1
17	1	0	0	2	0	0	5000	1	0	1	2	2	4	2	2	0	0	0	1	1	0	1	0	1	0	0	0	1	0	0	0	0	0	0	0	0	0	0	4	1	1	0	0	1	0
19	0	1	0	0	1	1	6000	1	0	1	4	0	4	1	3	1	1	0	0	0	1	0	1	0	0	0	0	0	0	0	0	0	0	0	0	0	0	0	2	1	0	0	0	0	0
18	1	0	0	3	0	1	4000	1	1	1	2	2	3	2	2	0	0	1	1	1	0	1	0	0	0	0	0	1	0	0	0	0	0	0	0	0	0	0	4	1	1	0	0	2	0
16	0	1	0	0	4	1	5000	1	0	1	3	0	3	1	0	1	2	1	0	0	1	0	0	1	1	1	1	0	0	0	0	0	0	0	0	0	1	0	6	0	0	0	0	0	0
15	0	0	0	2	2	0	6000	1	1	0	3	3	0	2	1	0	1	0	1	1	0	1	1	0	0	0	0	1	0	0	0	0	0	0	0	0	1	0	4	1	1	0	0	1	1
17	1	1	4	3	2	0	5500	1	0	0	2	2	3	0	2	1	0	0	1	0	0	0	0	0	0	1	0	1	0	0	0	0	0	0	0	0	0	0	2	1	1	0	1	2	1
14	0	0	0	2	5	1	3000	1	1	1	3	3	0	0	1	0	2	0	0	1	0	1	1	0	0	1	0	0	0	0	0	0	0	0	0	0	1	1	4	1	0	0	0	1	1
19	1	1	1	3	1	0	8500	1	0	1	3	2	4	0	0	1	1	1	0	1	1	0	0	1	1	0	1	0	0	0	0	0	0	0	0	0	0	0	6	0	0	0	1	2	0
17	0	0	0	0	0	0	5000	1	1	1	0	0	3	0	0	2	0	0	1	0	0	0	1	0	0	1	0	1	0	0	0	0	2	1	0	2	0	0	3	1	6	1	0	0	0
18	1	1	0	3	2	0	6000	1	0	1	2	2	4	1	2	2	2	0	0	1	0	1	0	1	0	0	0	0	0	0	0	0	0	0	0	0	0	0	3	1	0	0	0	2	1
18	1	0	0	0	0	0	7000	1	1	0	3	0	0	2	1	1	2	0	1	0	0	0	1	0	1	1	1	1	0	0	0	0	0	2	1	0	0	0	5	0	4	1	0	0	0
15	0	1	1	2	1	0	3000	1	0	0	0	2	1	1	0	1	2	1	1	1	0	1	0	0	0	0	0	1	0	0	0	0	0	0	0	0	1	1	4	1	1	0	1	1	0
16	0	1	0	4	0	0	1000	1	1	1	1	1	4	2	1	2	2	0	0	0	0	0	1	1	1	0	1	0	1	2	2	0	0	0	0	0	1	1	4	1	5	1	0	2	0
18	1	1	1	3	1	0	4000	1	1	0	3	2	1	0	0	0	0	1	1	1	0	1	0	0	0	0	0	1	0	0	0	2	1	1	0	0	0	0	4	1	5	1	1	2	0
16	1	0	0	3	0	0	1500	1	0	0	0	1	4	2	0	2	2	0	1	0	0	0	0	1	1	1	1	1	0	0	0	0	0	0	0	0	1	1	5	0	1	0	0	2	0
19	1	1	4	3	4	1	4000	1	1	1	3	1	3	0	1	0	2	1	0	1	1	1	1	0	0	0	0	0	0	0	0	0	0	0	0	0	0	0	5	0	0	0	1	2	0
17	0	0	0	0	0	0	1800	1	0	1	3	0	0	2	0	2	0	0	1	0	0	0	0	1	1	0	1	1	0	0	0	0	0	0	0	0	0	1	4	1	1	0	0	0	0
16	1	1	0	3	3	0	4000	1	1	0	1	2	4	3	1	2	2	1	1	1	0	1	1	0	1	0	1	1	0	0	0	0	2	1	3	0	1	0	7	0	7	1	0	2	1
16	1	1	0	4	0	0	5000	1	0	1	3	3	0	3	0	2	0	0	0	1	0	0	0	1	0	1	0	0	0	0	0	0	0	0	0	0	1	0	3	1	0	0	0	2	0
17	1	0	1	4	1	1	14000	1	0	0	1	0	1	3	1	1	2	0	1	1	0	1	0	0	0	1	0	1	0	0	0	0	0	0	0	0	0	0	4	1	1	0	1	2	0
17	0	1	4	3	4	1	2000	1	0	0	2	3	3	2	2	0	0	0	0	0	0	0	0	1	0	0	0	0	0	0	0	0	0	0	0	0	0	1	1	1	0	0	1	2	0
15	1	1	1	4	1	0	5000	1	1	1	3	0	1	0	2	1	1	0	1	1	0	1	1	0	1	1	1	1	0	0	0	0	2	0	3	0	1	0	7	0	6	1	1	2	0
19	1	1	4	3	4	0	2500	1	0	1	2	3	3	0	2	2	0	1	0	1	0	0	0	1	1	1	1	0	0	0	0	0	0	0	0	0	0	1	6	0	0	0	1	2	0
18	0	0	0	2	0	0	6000	1	1	0	2	2	0	0	2	0	0	1	1	0	1	0	0	0	0	1	0	1	0	0	0	0	0	0	0	0	0	0	4	1	1	0	0	1	0
16	1	1	0	0	0	0	6000	1	0	0	1	0	4	0	1	2	2	0	0	1	1	1	1	0	0	0	0	0	0	0	0	0	0	0	0	0	1	0	4	1	0	0	0	0	0
15	1	0	0	3	3	1	2000	1	1	1	0	1	0	1	0	2	1	0	1	0	0	0	0	1	0	1	0	1	0	0	0	0	0	0	0	0	1	1	3	1	1	0	0	2	1
17	0	1	1	4	1	0	6000	1	0	0	1	3	1	0	1	0	0	0	0	1	0	1	1	0	1	1	1	0	0	0	0	0	0	0	0	0	0	0	6	0	0	0	1	2	0
14	0	0	0	3	2	0	4000	1	1	1	2	2	4	2	2	2	1	1	1	1	0	0	0	1	0	0	0	1	0	0	2	1	1	0	0	0	1	0	4	1	5	1	0	2	1
18	1	1	0	2	3	1	5600	1	0	1	3	3	3	2	2	0	2	0	0	0	1	0	1	0	0	1	0	0	0	0	0	0	0	0	0	0	0	0	3	1	0	0	0	1	1
19	1	1	1	4	1	0	7000	1	1	0	1	2	1	2	1	1	0	0	1	0	0	0	1	0	0	0	0	1	0	0	0	0	0	2	1	2	0	0	2	1	6	1	1	2	0
16	0	0	0	2	0	0	5000	1	0	0	2	3	3	3	2	0	0	1	1	1	0	1	0	1	0	1	0	1	0	0	0	0	0	0	0	0	1	0	6	0	1	0	0	1	0
14	1	0	0	2	0	1	6700	1	1	1	1	1	3	2	1	0	1	0	0	0	0	0	0	1	1	1	1	0	0	0	0	0	1	0	3	0	1	0	4	1	4	1	0	1	0
17	0	1	4	4	2	0	5000	1	1	1	3	3	3	1	0	1	0	0	1	0	1	1	1	0	1	0	1	1	0	0	0	0	0	3	0	2	0	0	6	0	6	1	1	2	1
19	0	0	0	3	0	0	4000	1	0	0	2	1	4	2	2	1	2	1	0	1	0	0	0	0	1	1	1	0	0	0	0	0	0	0	0	0	0	0	5	0	0	0	0	2	0
15	0	0	0	0	2	0	5000	1	1	0	0	0	0	2	0	1	0	0	1	0	1	1	0	1	1	0	1	1	1	1	2	2	0	0	0	0	1	0	6	0	7	1	0	0	1
16	1	1	0	3	0	0	4500	1	0	0	4	1	4	0	3	0	1	1	0	1	0	0	0	0	1	1	1	0	0	0	0	0	0	0	0	0	1	0	5	0	0	0	0	2	0
18	0	0	0	3	3	0	4000	1	1	0	1	2	3	2	1	1	0	1	1	1	1	1	1	0	0	0	0	1	0	0	0	0	0	0	0	0	0	0	6	0	1	0	0	2	1
16	1	1	0	0	5	0	5000	1	0	1	2	0	4	1	2	1	0	0	0	0	0	0	1	0	1	1	1	0	0	0	0	0	0	0	0	0	1	0	4	1	0	0	0	0	1
18	1	0	1	4	1	0	5000	1	0	0	3	0	4	2	0	0	1	1	1	1	0	1	0	1	0	1	0	1	0	0	0	0	0	0	0	0	0	0	6	0	1	0	1	2	0
19	1	1	0	4	0	0	5000	1	1	0	2	1	3	1	2	0	0	0	0	1	0	1	1	1	0	0	0	0	0	0	0	0	0	0	0	0	0	0	4	1	0	0	0	2	0
15	0	1	0	3	0	1	4000	1	1	0	4	3	4	2	4	1	1	1	1	0	0	0	0	0	1	1	1	1	0	0	0	0	0	0	0	0	1	0	5	0	1	0	0	2	0
15	1	0	0	4	3	0	5000	1	0	0	1	1	4	0	1	0	0	0	0	1	0	1	1	1	1	0	1	0	0	0	0	0	0	0	0	0	1	0	6	0	0	0	0	2	1
15	0	0	0	3	0	1	2000	1	1	1	2	3	0	0	2	0	2	1	1	0	1	0	0	0	0	0	0	1	0	0	0	2	0	1	0	2	1	1	3	1	6	1	0	2	0
19	1	1	0	4	3	0	5000	1	1	0	3	2	0	0	0	1	1	0	0	1	0	0	1	0	1	0	1	0	2	0	2	0	0	0	0	0	0	0	4	1	4	1	0	2	1
16	0	0	0	2	0	1	1500	1	0	1	2	1	4	2	2	2	0	1	1	1	0	1	1	0	1	1	1	1	0	0	0	0	0	0	0	0	1	1	8	0	1	0	0	1	0
15	1	1	0	3	2	1	6000	1	1	1	3	1	0	2	0	2	0	1	1	0	0	0	0	1	0	1	0	1	0	0	0	0	0	0	0	0	1	0	4	1	1	0	0	2	1
18	1	0	0	0	0	1	2000	1	0	0	1	0	0	2	1	0	1	0	0	1	0	1	1	0	1	0	1	0	0	0	0	0	0	0	0	0	0	1	5	0	0	0	0	0	0
14	0	1	0	4	3	0	3000	1	1	0	0	2	4	2	0	2	2	0	1	0	1	0	1	0	1	0	1	1	0	0	0	0	0	0	0	0	1	1	5	0	1	0	0	2	1
17	1	1	0	3	0	0	1500	1	0	1	2	1	0	1	2	1	0	1	0	1	1	1	1	0	0	0	0	0	0	0	0	0	0	0	0	0	0	1	5	0	0	0	0	2	0
14	0	1	4	4	2	0	5000	1	1	1	0	2	3	2	0	1	1	0	1	0	0	0	0	1	1	0	1	1	0	0	0	0	0	0	0	0	1	0	4	1	1	0	1	2	1
18	1	0	0	4	0	0	6000	1	0	0	1	1	0	1	1	1	0	1	0	1	0	1	1	0	0	1	0	0	0	0	0	0	0	0	0	0	0	0	5	0	0	0	0	2	0
18	0	0	0	4	3	0	6000	1	1	1	3	2	4	0	0	1	2	0	1	0	0	0	1	0	1	1	1	1	0	0	0	0	0	0	0	0	0	0	5	0	1	0	0	2	1
16	0	0	0	3	5	1	4000	1	0	0	0	1	0	2	0	2	0	0	0	1	0	1	0	1	1	1	1	0	0	0	0	0	0	0	0	0	1	0	6	0	0	0	0	2	1
15	1	0	1	4	1	0	6000	1	1	0	3	2	1	0	1	0	1	1	1	1	0	0	0	0	0	0	0	1	0	0	0	0	0	0	0	0	1	0	3	1	1	0	1	2	0
17	0	1	0	3	0	1	4000	1	0	1	2	3	0	2	2	1	0	1	1	0	0	1	0	1	1	0	1	1	0	0	0	0	0	0	0	0	0	0	6	0	1	0	0	2	0
14	1	1	0	2	3	0	3000	1	1	0	3	1	4	0	0	0	1	0	0	1	0	0	1	0	1	0	1	0	0	0	0	0	0	0	0	0	1	1	4	1	0	0	0	1	1
18	1	0	0	2	0	0	4000	1	1	1	1	3	0	3	1	2	0	1	0	0	0	1	0	0	0	1	0	0	0	0	0	0	0	0	0	0	0	0	3	1	0	0	0	1	0
14	1	0	1	4	1	0	7000	1	0	1	0	1	4	3	0	2	0	0	1	1	0	0	1	0	0	0	0	1	0	0	0	0	0	0	0	0	1	0	3	1	1	0	1	2	0
17	0	0	4	4	2	0	5000	1	1	0	2	1	3	3	2	2	1	0	0	0	0	1	0	1	0	0	0	0	0	0	0	0	0	0	0	0	0	0	2	1	0	0	1	2	1
19	1	0	0	2	0	0	3000	1	0	0	2	2	4	2	2	2	0	1	1	1	0	0	1	0	1	1	1	1	0	0	0	0	0	0	0	0	0	1	7	0	1	0	0	1	0
14	0	1	0	3	2	0	11000	1	0	1	1	1	4	0	1	2	1	0	0	1	0	1	0	1	1	0	1	0	0	0	0	0	0	0	0	0	1	0	5	0	0	0	0	2	1
18	1	0	0	4	0	0	10000	1	1	1	3	0	4	2	0	0	2	1	1	0	0	0	0	1	1	0	1	1	0	0	0	0	0	0	0	0	0	0	5	0	1	0	0	2	0
15	0	0	0	4	0	0	4000	1	0	0	3	1	4	1	1	2	0	0	0	0	1	0	1	0	1	1	1	0	0	0	0	0	0	0	0	0	1	0	5	0	0	0	0	2	0
18	0	1	0	2	2	0	1000	1	0	0	0	1	0	2	0	0	2	1	0	1	0	1	0	1	0	0	0	0	0	0	0	0	0	0	0	0	0	1	4	1	0	0	0	1	1
17	1	0	1	4	1	0	5000	1	1	0	2	1	1	1	2	1	0	0	1	0	0	0	0	1	0	0	0	1	0	0	0	0	0	0	0	0	0	0	2	1	1	0	1	2	0
19	0	0	0	0	0	0	1500	1	1	1	1	0	0	0	1	1	0	0	0	1	0	1	1	0	0	0	0	0	0	0	0	0	0	0	0	0	0	1	3	1	0	0	0	0	0
16	1	1	4	2	2	0	6000	1	0	0	0	2	3	2	0	2	0	1	1	1	0	0	0	1	0	1	0	1	0	0	0	0	0	0	0	0	1	0	5	0	1	0	1	1	1
17	0	0	0	2	0	0	5000	1	1	1	4	1	4	0	3	2	2	0	0	1	0	1	0	0	1	0	1	0	0	0	0	0	0	0	0	0	0	0	4	1	0	0	0	1	0
19	1	0	0	2	2	0	16000	1	0	0	1	0	4	1	1	0	1	1	1	1	0	1	1	0	1	0	1	1	0	0	0	0	0	0	0	0	0	0	7	0	1	0	0	1	1
17	0	1	0	3	0	0	4000	1	1	0	2	2	0	1	2	0	2	0	1	0	0	0	0	1	0	0	0	1	0	0	0	0	0	0	0	0	0	0	2	1	1	0	0	2	0
15	1	1	0	3	3	0	6000	1	0	0	0	1	4	1	0	1	0	1	0	0	1	0	0	0	0	0	0	0	0	0	0	0	0	0	0	0	1	0	2	1	0	0	0	2	1
18	0	0	0	3	0	0	4000	1	0	0	2	1	0	0	2	1	2	0	0	1	0	1	0	1	1	0	1	0	0	0	0	0	0	0	0	0	0	0	5	0	0	0	0	2	0
15	1	1	0	2	3	0	3000	1	1	1	0	1	4	2	0	1	1	1	1	0	0	0	1	0	1	1	1	1	0	0	0	0	0	0	0	0	1	1	6	0	1	0	0	1	1
19	1	0	0	2	0	0	5000	1	0	1	2	2	0	2	2	2	2	0	0	1	0	1	0	1	1	1	1	0	0	0	0	0	0	0	0	0	0	0	6	0	0	0	0	1	0
16	0	1	0	3	2	0	2000	1	1	0	4	1	4	0	3	1	1	1	1	1	0	0	1	0	0	0	0	1	0	0	0	0	0	0	0	0	1	1	4	1	1	0	0	2	1
14	0	0	0	2	0	0	5000	1	1	1	0	0	0	3	0	0	0	0	0	0	0	0	0	1	1	1	1	0	0	0	0	0	0	0	0	0	1	0	4	1	0	0	0	1	0
15	1	1	0	3	2	0	4000	1	0	0	2	0	4	3	2	2	1	0	1	1	0	1	1	0	0	1	0	1	0	0	0	0	0	0	0	0	1	0	5	0	1	0	0	2	1
14	0	0	0	2	5	1	7000	1	1	0	4	3	1	0	3	1	0	1	0	0	1	0	0	1	1	0	1	0	0	0	0	0	0	0	0	0	1	0	5	0	0	0	0	1	1
16	1	1	0	3	3	0	4500	1	0	0	1	0	4	3	1	0	1	0	0	1	1	1	0	0	1	1	1	0	0	0	0	0	0	0	0	0	1	0	6	0	0	0	0	2	1
16	0	0	0	2	0	1	8900	1	1	1	0	3	0	2	0	1	0	1	1	0	1	0	1	1	1	0	1	1	0	0	0	0	0	0	0	0	1	0	7	0	1	0	0	1	0
14	0	0	0	3	0	1	7650	1	0	0	3	1	1	2	0	2	2	0	0	1	0	1	0	0	0	0	0	0	0	0	0	0	0	0	0	0	1	0	2	1	0	0	0	2	0
15	1	0	0	0	3	0	6700	1	1	1	4	0	3	2	4	2	0	1	1	1	0	0	1	1	1	0	1	1	0	0	0	0	0	0	0	0	1	0	7	0	1	0	0	0	1
17	0	0	0	4	0	0	5680	1	0	1	4	1	1	1	3	1	1	0	0	1	0	1	0	1	0	0	0	0	0	0	0	0	0	0	0	0	0	0	3	1	0	0	0	2	0
15	1	1	0	0	2	1	12400	1	1	1	0	0	4	1	0	0	0	1	1	0	1	0	0	0	0	0	0	1	0	0	0	0	0	0	0	0	1	0	3	1	1	0	0	0	1
19	1	0	0	4	0	0	6750	1	0	1	2	1	1	2	2	2	1	0	1	1	0	1	1	0	1	0	1	1	0	0	0	0	0	0	0	0	0	0	6	0	1	0	0	2	0
16	0	1	0	2	3	0	3500	1	0	0	1	2	0	3	1	1	2	1	0	0	0	0	0	1	1	1	1	0	0	0	0	0	0	0	0	0	1	1	5	0	0	0	0	1	1
19	1	0	0	0	0	0	5400	1	0	0	0	0	1	2	0	0	1	0	1	1	0	1	1	0	0	0	0	1	0	0	0	0	0	0	0	0	0	0	4	1	1	0	0	0	0
15	0	0	0	2	3	0	1800	1	0	1	3	2	4	1	0	2	0	1	1	0	1	0	1	1	1	1	1	1	0	0	0	0	0	0	0	0	1	1	8	0	1	0	0	1	1
16	1	1	0	0	0	0	4500	1	1	0	4	0	4	2	3	2	2	1	0	1	0	1	0	0	0	0	0	0	0	0	0	0	0	0	0	0	1	0	3	1	0	0	0	0	0
18	0	0	0	2	2	0	12300	1	0	0	1	1	3	1	1	0	0	0	1	0	0	0	0	1	1	0	1	1	0	0	0	0	0	0	0	0	0	0	4	1	1	0	0	1	1
15	1	1	0	0	0	0	6700	1	1	0	2	0	3	2	2	1	0	1	1	1	1	1	0	0	1	0	1	1	0	0	0	0	0	0	0	0	1	0	7	0	1	0	0	0	0
17	0	0	0	2	2	0	5000	1	0	1	3	2	3	1	1	1	1	0	0	1	0	0	0	1	1	0	1	0	0	0	0	0	0	0	0	0	0	0	4	1	0	0	0	1	1
18	1	1	0	0	0	0	4000	1	1	0	0	0	0	2	0	0	0	1	1	0	1	0	1	0	0	0	0	1	0	0	0	0	0	0	0	0	0	0	4	1	1	0	0	0	0
17	1	0	0	4	2	0	5000	1	0	0	1	1	3	0	1	1	1	1	1	0	0	0	0	1	0	0	0	1	0	0	0	0	0	0	0	0	0	0	3	1	1	0	0	2	1
14	0	0	0	0	0	1	2000	1	1	1	0	3	0	0	0	0	0	0	0	1	1	1	0	1	0	0	0	0	0	0	0	0	0	0	0	0	1	1	4	1	0	0	0	0	0
15	1	1	0	4	0	0	5780	1	0	0	1	1	3	0	1	0	1	1	1	1	0	1	0	0	1	0	1	1	0	0	0	0	0	0	0	0	1	0	6	0	1	0	0	2	0
15	1	1	0	2	1	0	9870	1	1	0	4	2	4	1	3	1	0	1	0	0	1	0	1	0	0	0	0	0	0	0	0	0	0	0	0	0	1	0	3	1	0	0	0	1	0
15	0	0	0	0	5	1	6700	1	0	1	4	0	4	2	4	1	2	1	1	1	0	1	0	1	0	1	0	1	0	0	0	0	0	0	0	0	1	0	6	0	1	0	0	0	1
14	0	1	0	0	2	0	14000	1	1	0	0	0	3	2	0	1	0	1	0	0	0	0	1	0	0	0	0	0	0	0	0	0	0	0	0	0	1	0	2	1	0	0	0	0	1
16	1	0	0	2	0	0	5678	1	0	0	4	2	0	1	3	1	1	0	1	1	0	1	0	1	0	0	0	1	0	0	0	0	0	0	0	0	1	0	4	1	1	0	0	1	0
16	0	1	0	4	0	1	4567	1	0	1	0	1	4	1	0	1	0	0	0	0	1	0	1	0	0	0	0	0	0	0	0	0	0	0	0	0	1	0	2	1	0	0	0	2	0
14	1	0	0	0	3	0	6456	1	0	0	3	0	3	0	3	0	2	1	1	1	0	1	0	0	1	1	1	1	0	0	0	0	0	0	0	0	1	0	7	0	1	0	0	0	1
14	0	1	0	2	0	0	5000	1	1	0	0	0	0	3	0	1	0	0	0	0	1	0	1	1	1	1	1	0	0	0	0	0	0	0	0	0	1	0	6	0	0	0	0	1	0
17	1	0	0	0	0	0	4000	1	0	1	4	0	0	2	3	1	0	1	1	1	0	0	0	0	0	1	0	1	0	0	0	0	0	0	0	0	0	0	4	1	1	0	0	0	0
19	0	1	0	2	1	0	2100	1	1	0	1	2	3	2	1	0	1	1	0	1	0	1	1	1	0	0	0	0	0	0	0	0	0	0	0	0	0	1	5	0	0	0	0	1	0
15	1	0	0	0	0	1	4000	1	0	1	2	0	0	2	2	1	2	0	1	0	0	0	1	0	0	0	0	1	0	0	0	0	0	0	0	0	1	0	2	1	1	0	0	0	0
17	1	0	0	2	0	1	2000	1	1	0	1	4	3	1	1	0	0	1	1	1	1	1	0	1	0	0	0	1	0	0	0	0	0	0	0	0	0	1	6	0	1	0	0	1	0
16	0	1	0	2	2	0	5000	1	0	1	1	3	0	2	1	1	1	0	0	0	1	0	1	0	0	0	0	0	0	0	0	0	0	0	0	0	1	0	2	1	0	0	0	1	1
16	1	0	0	2	0	0	1900	1	1	0	4	0	4	1	3	2	0	1	1	1	1	1	1	1	0	1	0	1	0	0	0	0	0	0	0	0	1	1	8	0	1	0	0	1	0
14	0	0	0	2	3	0	6000	1	0	1	4	3	3	2	3	0	2	0	1	1	0	0	0	1	1	0	1	1	0	0	0	0	0	0	0	0	1	0	5	0	1	0	0	1	1
17	0	0	0	3	0	0	4050	1	1	1	3	1	4	0	0	1	0	1	0	0	0	0	0	0	1	1	1	0	0	0	0	0	0	0	0	0	0	0	4	1	0	0	0	2	0
15	1	1	0	2	0	0	5000	1	0	0	3	2	3	0	0	1	1	0	1	1	1	1	0	1	0	0	0	1	0	0	0	0	0	0	0	0	1	0	5	0	1	0	0	1	0
15	0	0	0	2	2	0	5000	1	0	1	4	0	4	3	3	2	0	1	0	0	0	0	1	0	1	1	1	0	0	0	0	0	0	0	0	0	1	0	5	0	0	0	0	1	1
14	1	0	0	4	0	0	4000	1	1	0	4	1	3	3	3	0	2	0	1	1	0	0	1	0	0	0	0	1	0	0	0	0	0	0	0	0	1	0	3	1	1	0	0	2	0
16	0	1	0	0	0	1	2000	1	0	1	1	0	4	2	1	1	1	1	0	1	0	1	1	0	0	0	0	0	0	0	0	0	0	0	0	0	1	1	4	1	0	0	0	0	0
15	1	0	0	2	1	0	4000	1	1	1	0	1	3	2	0	0	2	0	0	0	1	0	0	1	1	1	1	0	0	0	0	0	0	0	0	0	1	0	5	0	0	0	0	1	0
15	1	0	0	4	0	0	6000	1	0	0	4	3	4	1	3	1	0	1	1	1	0	1	1	0	0	0	0	1	0	0	0	0	0	0	0	0	1	0	5	0	1	0	0	2	0
14	1	1	0	0	3	0	6000	1	1	0	0	1	3	1	0	1	1	0	0	0	1	0	0	0	0	1	0	0	0	0	0	0	0	0	0	0	1	0	2	1	0	0	0	0	1
15	0	0	0	3	0	1	2000	1	0	1	4	3	1	3	3	0	0	1	0	1	0	1	0	1	1	0	1	0	0	0	0	0	0	0	0	0	1	1	6	0	0	0	0	2	0
14	1	1	0	2	2	0	4500	1	1	0	1	0	3	3	1	2	0	0	1	0	0	0	0	0	0	1	0	1	0	0	0	0	0	0	0	0	1	0	2	1	1	0	0	1	1
16	0	0	0	4	0	0	4500	1	0	1	0	3	4	2	0	1	1	1	0	1	0	1	0	1	0	1	0	0	0	0	0	0	0	0	0	0	1	0	5	0	0	0	0	2	0
16	0	0	1	2	1	0	5000	1	0	0	1	0	1	1	1	1	2	0	1	0	0	0	1	0	1	0	1	1	0	0	0	0	0	0	0	0	1	0	4	1	1	0	1	1	0
14	1	1	0	0	0	0	2000	1	1	1	0	0	4	1	0	2	0	0	0	0	0	1	0	1	0	1	0	0	0	0	0	0	0	0	0	0	1	1	3	1	0	0	0	0	0
16	0	0	0	0	3	0	4000	1	0	1	1	0	1	2	1	1	0	1	1	1	0	0	0	0	0	0	0	1	0	0	0	0	0	0	0	0	1	0	3	1	1	0	0	0	1
17	1	1	0	2	0	0	6000	1	1	0	4	0	4	2	4	2	1	0	1	1	0	1	0	1	0	0	0	1	0	0	0	0	0	0	0	0	0	0	4	1	1	0	0	1	0
19	1	0	0	0	2	0	2000	1	0	1	0	0	1	2	0	1	0	1	0	0	0	0	1	0	0	1	0	0	0	0	0	0	0	0	0	0	0	1	3	1	0	0	0	0	1
15	0	1	0	2	0	0	3000	1	1	1	3	1	3	2	1	1	0	0	0	1	0	1	0	1	1	0	1	0	0	0	0	0	0	0	0	0	1	1	5	0	0	0	0	1	0
16	0	0	0	3	5	0	4500	1	0	0	0	1	4	1	0	1	0	1	1	0	0	0	1	1	0	1	0	1	0	0	0	0	0	0	0	0	1	0	5	0	1	0	0	2	1
18	1	1	1	2	1	0	5000	1	0	1	0	1	1	2	0	1	1	0	0	1	1	1	0	1	0	0	0	0	0	0	0	0	0	0	0	0	0	0	4	1	0	0	1	1	0
17	0	0	1	0	1	0	2000	1	1	1	4	0	1	1	4	0	0	1	1	0	0	0	1	0	0	1	0	1	0	0	0	0	0	0	0	0	0	1	4	1	1	0	1	0	0
17	1	1	0	2	5	0	3000	1	0	0	3	2	0	0	0	2	1	1	0	1	0	1	0	1	0	0	0	0	0	0	0	0	0	0	0	0	0	1	4	1	0	0	0	1	1
14	0	0	1	0	1	0	7000	1	1	1	4	1	1	3	3	0	0	0	1	1	0	0	0	0	1	1	1	1	0	0	0	0	0	0	0	0	1	0	5	0	1	0	1	0	0
16	0	1	0	2	3	1	2000	1	0	0	0	2	4	3	0	2	2	1	1	0	0	0	1	0	0	1	0	1	0	0	0	0	0	0	0	0	1	1	4	1	1	0	0	1	1
19	1	0	0	0	0	1	2000	1	1	0	3	0	3	1	1	0	1	0	0	1	1	1	0	1	0	1	0	0	0	0	0	0	0	0	0	0	0	1	5	0	0	0	0	0	0
15	0	1	1	2	1	0	4000	1	0	0	0	1	1	0	0	1	1	1	0	0	0	0	1	0	0	1	0	0	0	0	0	0	0	0	0	0	1	0	3	1	0	0	1	1	0
18	0	0	0	2	0	0	3000	1	0	0	4	3	1	2	3	0	0	0	1	1	0	1	0	1	1	0	1	1	0	0	0	0	0	0	0	0	0	1	6	0	1	0	0	1	0
18	1	1	0	2	1	0	2000	1	1	1	0	1	4	0	0	1	0	1	0	0	1	0	0	1	0	1	0	0	0	0	0	0	0	0	0	0	0	1	4	1	0	0	0	1	0
16	1	0	0	2	0	0	2000	1	1	0	4	1	0	0	3	0	1	1	0	1	1	0	1	0	0	1	0	0	0	0	0	0	0	0	0	0	1	1	5	0	0	0	0	1	0
15	0	0	4	4	2	0	5000	1	0	0	1	2	3	0	1	1	0	0	0	0	1	1	1	0	0	0	0	0	0	0	0	0	0	0	0	0	1	0	3	1	0	0	1	2	1
14	1	1	0	0	0	1	2000	1	1	0	3	0	0	0	0	0	2	0	0	0	0	0	1	1	0	1	0	0	0	0	0	0	0	0	0	0	1	1	3	1	0	0	0	0	0
16	0	0	0	0	0	0	4000	1	0	1	1	0	4	0	1	1	0	1	1	1	1	1	0	0	0	0	0	1	0	0	0	0	0	0	0	0	1	0	5	0	1	0	0	0	0
14	1	0	4	3	2	0	5000	1	0	0	4	3	3	1	3	0	1	0	1	0	0	0	0	1	0	1	0	1	0	0	0	0	0	0	0	0	1	0	3	1	1	0	1	2	1
15	0	1	4	2	2	0	5500	1	1	0	1	0	3	2	1	1	0	1	0	0	1	0	1	1	0	0	0	0	0	0	0	0	0	0	0	0	1	0	4	1	0	0	1	1	1
14	1	0	0	3	5	1	4000	1	0	1	3	3	4	1	0	0	0	0	1	1	0	1	0	0	0	0	0	1	0	0	0	0	0	0	0	0	1	0	3	1	1	0	0	2	1
16	0	0	1	3	1	0	5000	1	1	0	1	0	1	2	1	2	0	1	0	0	0	0	1	0	1	0	1	0	0	0	0	0	0	0	0	0	1	0	4	1	0	0	1	2	0
14	0	1	0	0	0	0	2000	1	0	1	4	0	0	2	3	0	1	0	0	1	1	1	0	0	1	1	1	0	0	0	0	0	0	0	0	0	1	1	6	0	0	0	0	0	0
17	1	1	0	2	3	0	3000	1	1	1	4	2	1	3	3	2	0	1	1	0	0	0	1	0	0	0	0	1	0	0	0	0	0	0	0	0	0	1	3	1	1	0	0	1	1
19	0	0	0	3	0	0	4000	1	0	1	4	3	3	2	4	0	0	0	0	0	1	1	0	0	0	1	0	0	0	0	0	0	0	0	0	0	0	0	3	1	0	0	0	2	0
15	1	0	4	4	2	0	5000	1	1	0	4	3	3	0	3	1	0	1	1	1	0	0	1	1	1	0	1	1	0	0	0	0	0	0	0	0	1	0	7	0	1	0	1	2	1
15	1	1	0	4	0	0	4400	1	0	0	1	1	0	2	1	0	1	0	0	0	0	1	0	0	0	1	0	0	0	0	0	0	0	0	0	0	1	0	2	1	0	0	0	2	0
18	1	0	0	0	0	1	2000	1	1	0	2	0	1	1	2	1	0	1	1	1	0	0	1	1	1	0	1	1	0	0	0	0	0	0	0	0	0	1	7	0	1	0	0	0	0
16	0	1	0	0	3	0	4500	1	0	0	0	0	0	1	0	0	1	0	0	0	1	1	1	0	0	1	0	0	0	0	0	0	0	0	0	0	1	0	4	1	0	0	0	0	1
16	1	0	0	2	0	1	3000	1	1	0	1	2	4	3	1	1	0	1	1	1	0	0	0	1	1	1	1	1	0	0	0	0	0	0	0	0	1	1	7	0	1	0	0	1	0
14	1	1	1	2	1	0	5600	1	0	0	0	2	4	3	0	0	0	0	1	0	0	0	1	1	1	0	1	1	0	0	0	0	0	0	0	0	1	0	5	0	1	0	1	1	0
15	1	1	0	2	0	1	2000	1	1	0	1	1	0	2	1	1	0	0	0	1	0	1	0	0	1	0	1	0	0	0	0	0	0	0	0	0	1	1	4	1	0	0	0	1	0
16	1	0	0	3	2	0	4000	1	0	0	0	3	1	2	0	0	1	0	0	0	1	0	0	1	1	0	1	0	0	0	0	0	0	0	0	0	1	0	4	1	0	0	0	2	1
19	0	0	0	3	2	0	5000	1	0	0	0	2	4	3	0	0	2	1	1	1	1	1	0	1	1	0	1	1	0	0	0	0	0	0	0	0	0	0	8	0	1	0	0	2	1
15	1	1	0	0	0	0	4000	1	1	0	4	0	1	1	3	2	0	0	0	0	1	0	1	0	1	0	1	0	0	0	0	0	0	0	0	0	1	0	4	1	0	0	0	0	0
17	1	0	0	0	2	0	4500	1	0	0	2	0	0	2	2	1	0	0	1	1	1	1	0	1	1	0	1	1	0	0	0	0	0	0	0	0	0	0	7	0	1	0	0	0	1
14	0	1	0	2	0	0	3000	1	1	0	1	2	1	1	1	0	1	1	0	0	1	0	1	0	1	0	1	0	0	0	0	0	0	0	0	0	1	1	5	0	0	0	0	1	0
16	1	0	0	0	2	1	2000	1	0	0	0	3	4	1	0	1	0	0	1	1	0	1	0	1	1	1	1	1	0	0	0	0	0	0	0	0	1	1	7	0	1	0	0	0	1
14	0	1	0	0	0	0	2000	1	1	0	1	0	1	2	1	1	2	0	0	0	1	0	1	0	1	0	1	0	0	0	0	0	0	0	0	0	1	1	4	1	0	0	0	0	0
15	1	0	0	2	0	0	3000	1	0	0	0	3	4	0	0	0	0	1	0	1	1	1	0	1	1	1	1	0	0	0	0	0	0	0	0	0	1	1	8	0	0	0	0	1	0
15	1	0	1	2	1	0	5000	1	1	0	4	3	1	0	3	2	0	1	0	0	0	0	1	0	1	0	1	0	0	0	0	0	0	0	0	0	1	0	4	1	0	0	1	1	0
15	0	1	0	2	0	0	4500	1	0	0	2	1	4	2	2	2	2	0	0	1	1	1	0	1	1	0	1	0	0	0	0	0	0	0	0	0	1	0	6	0	0	0	0	1	0
14	0	1	0	4	2	0	3000	1	0	0	0	1	1	3	0	0	1	1	0	1	0	0	1	0	0	0	0	0	0	0	0	0	0	0	0	0	1	1	3	1	0	0	0	2	1
